# Supplementary material for: Mindfulness-based stress reduction training supplemented with physiological signals from smartwatch improves mindfulness and reduces stress, but not anxiety and depression
Source: PLoS One. 2025 Apr 23;20(4):e0322413. doi: 10.1371/journal.pone.0322413 (PMC12017836; doi:10.1371/journal.pone.0322413)
Supplement: S1 Dataset — (XLSX) [file pone.0322413.s001.xlsx]

## Sheet: MBSR kwestioanriusz badanie głó
No	Group	Pss_initial	DassS_initial	DassA_initial	DassD_initial	DassS_final	DassA_final	DassD_final	MASS_initial	MASS_final	ERRI_initial	ERRI_final	GFQfunctioning_initial	GFQentertainment_initial	GFQrelation_initial	GFQcognitive_initial	GFQaddiction_initial	GFQdepression_initial	GFQanxiety_initial	GFQeating_initial	GFQsleep_initial	GFQsomatic_initial	GFQfunctioning_final	GFQentertainment_final	GFQrelation_final	GFQcognitive_final	GFQaddiction_final	GFQdepression_final	GFQanxiety_final	GFQeating_final	GFQsleep_final	GFQsomatic_final
1	Smartwatch	19	16	8	8	12	4	2	62	56	20	14	3.25	2.25	2.75	4	1.5	2.33333	2.5	1.33333	1	2.75	2.5	2	2.25	3	1	1.5	1.75	1.33333	2.25	1.5
2	Smartwatch	36	28	18	20	34	16	24	50	43	30	30	3.75	2.75	1	2.33333	1	2.5	2.25	1.33333	2.75	1.5	4	3.5	2	3.66667	1.75	3.33333	3.125	2	2.75	2.5
3	Smartwatch	21	12	0	6	22	4	8	48	52	30	23	3.5	4.25	1.75	2.66667	1	1.5	1.25	2	1.25	2.5	3	3.5	2.25	2.33333	1	2	2	1	1	1.75
4	Smartwatch	25	12	0	10	8	0	6	72	78	23	12	3.5	4.5	1.75	1.66667	2	2	1.625	2.33333	1	1.25	2.25	3.5	1	1.33333	1.5	1.5	1.25	2	1.25	1.25
5	Smartwatch	22	10	2	14	8	4	24	65	66	16	14	1.75	2.5	3	2.66667	1.5	3.33333	1.625	1.66667	3.25	2.5	2.25	3.25	3	2.66667	1.5	3.66667	2.375	1.66667	2.25	2.25
6	Smartwatch	27	24	8	20	22	6	24	51	56	18	14	4	3.5	3	3.66667	1	2.66667	1.75	1.33333	1.75	1.5	4.5	3.5	2.75	3.66667	1	2.66667	2.75	1	1.5	1.75
7	Smartwatch	30	30	26	32	10	2	4	31	65	29	11	4	3.25	2.5	4.66667	1	3.16667	3.5	2.66667	1.75	2.25	2.25	2	1.75	3	1	1.66667	1.375	1	3	2.75
8	Smartwatch	29	24	6	26	6	0	8	50	71	8	10	4.25	3.5	2.75	4.66667	1	2.83333	1.375	2.33333	1.25	2.5	2.75	3.25	2.75	3.66667	1.25	1.83333	1.25	1.66667	1	1.25
9	Smartwatch	24	14	6	20	12	2	20	66	62	22	23	3	3.25	3.5	1	2.5	3.33333	1.625	2.33333	1	2.75	2.5	2.75	2.75	2	2	2.33333	1.25	2.33333	1.25	1.75
10	Smartwatch	25	22	4	14	12	2	6	48	51	20	14	3.75	3.5	3.25	3.66667	1	2	2	1.66667	2	2.5	4	3.5	2	3.33333	1	2.16667	1.75	1	2	1.5
11	Smartwatch	23	12	24	18	10	6	0	57	76	26	8	3.25	3.25	3.5	3.33333	2	2.83333	3.5	2	3.25	1.75	2.75	2	1.25	2	1.75	1.33333	1.5	1	1.5	1.25
12	Smartwatch	17	10	8	8	8	4	6	63	77	15	21	3	3.5	1.25	1.33333	1	1.5	1.75	1.66667	1	1	2.25	4.5	1.25	1.66667	1	2.16667	1.875	1.66667	1	1.75
13	Smartwatch	24				4	2	2	55	53	20	28	2.5	3	1.25	2.66667	1	1	1.125	1	1	3.25	2.25	3	1.5	2.33333	1.5	1.33333	1.375	2.33333	1.5	1.25
14	Smartwatch	19	20	10	18	4	2	8	48	57	23	11	2.75	2.5	2.75	2.33333	1.25	2.66667	2	2	2	2.25	2.5	1.75	1.75	1.66667	1.25	2	1.25	1	1.5	1.25
15	Smartwatch	17	26	6	6	12	6	20	43	42	26	30	1.25	2.5	1.5	4	1	1.83333	2.25	1	3.25	1.25	2	2.25	3	3.33333	1.5	3	2.125	1.33333	2	2
16	Smartwatch	21	24	8	8	30	14	8	40	44	24	29	2.25	2.25	1.5	3	1	1.66667	2.125	2	2.5	2	2.75	3	1.33333	2.66667	1	3.4	3.42857	1	3.5	2
17	Smartwatch	24	10	2	6	6	8	2	61	66	19	16	3.5	2.75	2.75	2	2.25	2	1.625	2	2	1	3	2.25	1.25	1.66667	1	1.33333	1.375	2	1.5	1.75
18	Smartwatch	18	2	0	0	2	2	0	63	60	13	19	2.5	3	2	1.66667	1	1.5	1.375	1	1.5	1.25	2.5	2.25	1.25	2.66667	1	1.16667	1.75	1	1	1.25
19	Smartwatch	17	6	2	0	4	2	2	48	59	23	20	2	2.5	1.5	1.66667	1.25	1.5	1.5	1.33333	1	1.5	2.25	2.25	1.5	1.66667	1.25	1.16667	1.125	1.33333	1.25	1
20	Smartwatch	24	10	8	10	4	6	4	55	67	24	19	3	2.5	1.5	2	1.5	1.83333	1.625	2.33333	1.25	1.75	2.25	2.25	1.25	2.33333	1	1.66667	1.125	2	3.25	2
21	Smartwatch	21	12	10	4	2	2	14	42	50	22	30	2.25	1.5	1.25	2.66667	1	1.33333	1.625	1	1.5	1.75	3.25	1.25	1	2.66667	1	1.5	1.125	1	1.75	1
22	Smartwatch	29	16	8	8	12	4	6	46	57	26	17	3	3	2.75	3	1.5	2.5	2.375	2	3	2.25	3.5	2.5	2.5	3	1	1.83333	1.875	1	2	2.5
23	Smartwatch	21	10	0	2	6	0	8	58	62	28	11	2.75	2.5	1.25	1.66667	1	1.66667	1.625	1.66667	3	1.25	2.75	2.5	1.5	2	1	2.16667	1.75	1.33333	1.75	1.25
24	MBSR	17	12	2	10	8	0	8	60	70	20	12	2.75	2.5	2	2.66667	1	1.66667	1.5	1.33333	1.75	1.25	2	2.25	1.75	2.33333	1	1.66667	1.5	1.33333	1.5	1.5
25	MBSR	17	8	2	2				60	69	10	12	2.5	3.75	1.25	1.66667	1	1.33333	1.25	1	1	1.75	1.75	2	1	1	1	1.16667	1.125	1	1	1
26	MBSR	21	18	6	10	10	6	8	49	56	9	5	3	3.5	2	4.33333	1	1.83333	2.25	1.33333	4	2.75	3	3.25	2	3	1	2.16667	2.125	1	3.66667	1.75
27	MBSR	17	12	2	0	6	2	0	49	50	21	5	2.25	1.5	1.5	2.33333	2	1.33333	2	1.66667	2.5	1.25	2	1	1.25	1.66667	1.5	1.16667	1	1.66667	1.75	1.25
28	MBSR	25	12	0	10	10	6	12	70	77	19	21	2.75	3	2	2	2.75	2.16667	1.375	2.33333	1.75	1.25	1.75	2.5	1.5	2	1	1.83333	1.75	1.33333	1.75	1.75
29	MBSR	17	2	2	2	12	2	4	69	65	8	8	2	1.75	1	1.66667	2.25	1.16667	1.5	1	1.5	1.25	1.5	2.25	1.25	1.33333	1	1.66667	1.75	1	1	1
30	MBSR	18	22	28	16	24	22	14	41	42	22	18	2	2.5	2	3.33333	1	2.5	2	3	2.25	1.75	2.5	3	2.25	1.33333	1	2.66667	2.375	1.66667	1	1.5
31	MBSR	30	38	28	34	6	6	8	45	72	25	11	3.5	3	3.25	4	1.5	3.66667	3.75	3.33333	4.25	2	2	2	1.25	2.33333	1	1.5	1.375	1.33333	1	1.25
32	MBSR	32	30	20	12	12	6	10	62	60	25	16	4	2.75	2.5	3.66667	2.5	2.66667	3.125	1.33333	4.25	2.25	2.25	2.75	2.5	2.33333	1	1.83333	1.5	1.33333	1	1.75
33	MBSR	30	26	14	30	14	4	12	60	56	13	7	4	3.25	2.5	3.66667	2	3.83333	3.125	3	3	3	3.75	2.5	2	2.66667	1.25	1.5	1.5	2.33333	1.5	3.75
34	MBSR	22	6	0	2	4	6	2	84	77	13	6	2	2	1	1.66667	1	1.16667	1.25	1	1.25	1.25	2	2.5	1.25	1.66667	1	1.33333	1.25	1	1	1.25
35	MBSR	18	16	10	8	10	4	8	45	53	30	9	2.25	2.5	1.75	3.33333	1.5	2	2.375	1.66667	2.25	1.75	2.5	2.75	1.75	2	1.25	1.83333	1.25	1	1	2.25
36	MBSR	31	4	4	8	8	2	4	68	70	12	8	2.5	3.75	1.5	1.66667	1	1.66667	1.875	1	1	1.25	2.75	2.75	1.75	1.66667	1	1.16667	1.5	1.33333	1.25	1.5
37	MBSR	24	22	10	14	22	4	22	55	60	20	20	3	4	2.25	3.66667	1.5	2.66667	2.5	1.66667	3.25	1.25	2.75	2.5	2.5	3.66667	1	3	2.875	2	3.25	1.75
38	MBSR	26	12	2	6	14	2	6	71	64	20	29	2.25	2.5	2.25	1.33333	1	2	2	2	1.75	2.25	2.75	2.5	2	2.66667	1	2.5	2.125	1.66667	1.75	2.25
39	MBSR	29	22	24	26	18	16	20	52	53	20	15	3.25	3.5	3	3.33333	2	3	3.125	2.66667	3.5	2.5	2.5	2.75	2.5	4	1	3.16667	2.5	1.66667	4.75	2.75
40	MBSR	31	20	2	20	12	2	10	30	52	19	10	2.75	3.25	2.5	4	1.25	1.83333	1.25	1.33333	1.75	1.75	2.25	2.25	2	3	1	1.83333	1.25	1.33333	1.25	1.75
41	MBSR	33	28	18	24	22	2	24	36	43	29	30	4.5	3.25	3	4	1.75	3.5	1.875	1	3	2.75	4	3	3	4	2.25	3.16667	1.875	1	3	3
42	MBSR	31	24	10	20	28	16	22	47	32	20	20	2.75	3.25	2.75	4	2	3	2.75	2	2.25	2.5	3.25	2.75	2.75	4	1	2.66667	1.75	2	2.25	2.25
43	MBSR	30	12	0	14	12	2	8	58	67	11	13	3.75	3.75	2.75	3	2.25	2.66667	2.125	2	3.75	3	3.75	3.25	2.75	2	1.75	2.16667	1.875	1.66667	2.75	1.5
44	Control	24	16	16	14	22	6	12	33	57	23	22	2	3.75	1.75	3.66667	1.5	2	2.125	1.33333	5	2	2.25	3.75	2.25	2.33333	1	1.83333	2.25	1	4	1.25
45	Control	28	22	6	28	20	12	28	47	46	22	23	3.5	4.25	2.75	3.66667	1	2.5	2.5	1.33333	1.75	2.75	3.5	3.75	3.75	3.33333	1	2.66667	2.625	2	1.5	1.75
46	Control	22	24	10	8	16	10	8	49	40	22	16	3.25	3.75	1.5	3.66667	1.25	2.66667	3	2	3.5	2.5	3	2.75	1.75	4	1	1.66667	2.5	1.66667	1.75	2
47	Control	17	10	8	2	14	6	2	58	52	30	30	1.5	1.25	1	2.66667	1.25	1.33333	1.5	2.66667	1	1	1.25	1.75	1	2.33333	1	1.16667	1.5	2.33333	2.25	1
48	Control	23	12	4	10	4	0	0	55	63	30	5	2.75	2	2	3	1	2.16667	2.375	2	2.75	1.5	2.5	3.75	1	3.33333	1.25	1.5	1.25	1.33333	2	2.5
49	Control	28	32	26	30	20	2	8	30		27	28	3.33333	2.75	2	4.33333	3.25	2	3.125	1.66667	5	2.5	2.33333	1.25	1.75	1.66667	2	1.66667	2.375	1.66667	1.25	1.25
50	Control	21	10	4	4	6	4	8		65	19	15	3.25	2.5	1.75	2	1	2.16667	1.5	1.66667	2	2	1.75	2.25	2	2	1.75	1.83333	2.375	2.33333	2.25	2
51	Control	24	20	8	10	10	10	8	57	55	24	21	2.75	3.25	2.5	3	1.75	2.16667	1.875	2	3.25	2.25	2.25	2.75	2.75	2.33333	1	1.66667	1.875	1.66667	3.25	1.75
52	Control	21	12	8	4	24	12	20	67	79	25	25	3	2.75	1.25	2	1.75	1.33333	1.375	1.66667	1.5	2.25	3	4.5	2.25	3	1.25	3.16667	2.625	2	3.75	3.75
53	Control	31	28	16	18	24	4	12	51	53	28	26	3	2.75	2.25	3.66667	1.25	3	2.75	1.33333	2	2	2.75	2.5	2	3.66667	2.5	2.83333	2.5	1.33333	1.75	1.5
54	Control	25	26	12	18	22	10	14	51	54	30	30	3.25	3.25	3.25	3.33333	1	2.66667	2.75	2.33333	1.75	1.75	3.5	3.5	2.25	4	1	2.16667	2.5	2	2.25	1.5
55	Control	20	8	2	6	12	4	2	58	64	15	9	2.5	2.25	1.75	2.66667	1.75	2.16667	1.625	2.33333	1.75	1.75	2.75	2.5	1.75	2.66667	1.5	1.66667	1.375	1	1.25	1.5
56	Control	25	26	28	26	28	32	26	39	45	28	30	3.25	4.5	2	3.66667	1.5	2.33333	2.375	2.66667	2.25	2.5	3	4	2	3.33333	1.25	2.33333	2.375	2.33333	3	2.75
57	Control	23	24	6	14	20	2	8	65	77	22	18	3.75	2.75	3.5	3	1	2.33333	2	1.66667	3.75	1.5	2.75	2	2.5	2	1	2	1.75	1.33333	3.25	1.75
58	Control	22	18	14	10	10	4	4	67	65	20	14	3.25	3.75	2.25	2.33333	1	2.16667	2.125	1	2	1.25	2.5	3.25	2	1.33333	1	1.16667	1.25	1	2	1.75
59	Control	25	28	20	18	22	12	16		40	24	23	3.5	4.25	2.75	4	2	2.33333	3.375	2.66667	3	1.75	3.5	4	2.75	3.66667	2.25	2	2.75	2.33333	2.25	2
60	Control	33	28	14	22	14	6	12	69	62	29	30	3.25	2.5	2.5	3	1	2.83333	2.625	2	3.25	2.25	2.75	2.75	2	3	1.75	2	2	2	2.5	2
61	Control	21	16	6	12	8	0	6	66	60	19	20	3	2.75	2	2.66667	1	1.83333	1.5	1.33333	2	3	2.75	1.75	2	2	1	1.33333	1.625	1.66667	1.75	2
62	Control	25	22	14	20	22	22	16	50	53	30	30	4	4.75	3	3	1.25	2.66667	3.25	3	3.5	1.75	3.75	3.5	2.5	3	2	2.33333	2.625	3	1.75	2
63	Control	23	8	0	2	16	12	4	71	55	6	9	2.75	3.5	1.5	2	1.5	1.33333	1.25	1.33333	2	1.25	2.75	3.5	1.5	2.66667	1.75	2.16667	1.375	2	2.5	1.75
